# Supplementary material for: From Alpha to Delta—Genetic Epidemiology of SARS-CoV-2 (hCoV-19) in Southern Poland
Source: Pathogens. 2022 Jul 8;11(7):780. doi: 10.3390/pathogens11070780 (PMC9316897; doi:10.3390/pathogens11070780)
Supplement: Supplementary file 1 [file pathogens-11-00780-s001.zip]

Archive with 3 entries (3 files):
- Figure S1.pdf
- Figure S2.tiff
- Table S1.pdf
